# Supplementary material for: High Expression of ACE2 and TMPRSS2 at the Resection Margin Makes Lung Cancer Survivors Susceptible to SARS-CoV-2 With Unfavorable Prognosis
Source: Front Oncol. 2021 May 21;11:644575. doi: 10.3389/fonc.2021.644575 (PMC8176089; doi:10.3389/fonc.2021.644575)
Supplement: Supplementary Table 1 — Characteristics of lung cancer patients with COVID-19. [file DataSheet_1.zip › Supplementary Table 1.xlsx]

## Sheet: Sheet1
Supplementary Table S1. Characteristics of patients with donated tissues.
No.	Sex	Age, years	Pathological
1	Male	69	Adenocarcinoma
2	Male	72	Adenocarcinoma
3	Male	65	Adenocarcinoma
4	Male	71	Pulmonary hamartoma
5	Female	53	Atypical adenomatous hyperplasia
6	Male	66	Sclerosing pneumocytoma
