# Supplementary material for: High Expression of ACE2 and TMPRSS2 at the Resection Margin Makes Lung Cancer Survivors Susceptible to SARS-CoV-2 With Unfavorable Prognosis
Source: Front Oncol. 2021 May 21;11:644575. doi: 10.3389/fonc.2021.644575 (PMC8176089; doi:10.3389/fonc.2021.644575)
Supplement: Supplementary Table 1 — Characteristics of lung cancer patients with COVID-19. [file DataSheet_1.zip › Supplementary Table 2.xlsx]

## Sheet: Sheet1
Supplementary Table S2. The specific treatment and stage for each patient.
Patient ID	Sex	Age, years	Stage	Specific treatments (Antitumor treatment)	Specific treatments (Except antiviral and traditional Chinese medicine treatment)	Outcome
211	Female	63	I/II/III	Surgery / Chemotherapy	-	Discharge from hospital
1024	Female	52	I/II/III	Surgery	-	Discharge from hospital
1457	Male	56	I/II/III	Chemotherapy	Oxygen therapy / Antibacterial therapy	Discharge from hospital
1493	Male	81	IV	Details were not available	Oxygen therapy / Antibacterial therapy / Convalescent plasma therapy	Discharge from hospital
1680	Male	67	I/II/III	Surgery	Oxygen therapy / Albumin treatment / Enteral nutrition support / Immunoglobulin therapy / Steroid pulse therapy / Convalescent plasma therapy	Discharge from hospital
2608	Male	72	I/II/III	Surgery / Chemotherapy / Radiotherapy	-	Discharge from hospital
4522	Male	63	I/II/III	Surgery	-	Discharge from hospital
4885	Male	65	I/II/III	Surgery	-	Discharge from hospital
5192	Female	63	IV	Chemotherapy	Oxygen therapy / Enteral nutrition support / Expectorant / Bronchodilators / Albumin treatment	Discharge from hospital
5287	Male	79	I/II/III	Surgery	-	Discharge from hospital
5639	Male	72	IV	Chemotherapy / Anti-angiogenesis therapy	Oxygen therapy / Bronchodilators	Discharge from hospital
5816	Male	77	IV	Target therapy (EGFR-TKI)	Oxygen therapy / Enteral nutrition support / Albumin treatment / Bronchoalveolar lavage / Convalescent plasma therapy / Analgesic therapy / Prophylactic anticoagulation	Death
5931	Male	36	IV	Chemotherapy / Radiotherapy / EGFR-TKI therapy	Oxygen therapy / Enteral nutrition support / Pleural puncture to release pleural fluid / Expectorant / Bronchodilators	Discharge from hospital
