# Supplementary material for: High Expression of ACE2 and TMPRSS2 at the Resection Margin Makes Lung Cancer Survivors Susceptible to SARS-CoV-2 With Unfavorable Prognosis
Source: Front Oncol. 2021 May 21;11:644575. doi: 10.3389/fonc.2021.644575 (PMC8176089; doi:10.3389/fonc.2021.644575)
Supplement: Supplementary Table 1 — Characteristics of lung cancer patients with COVID-19. [file DataSheet_1.zip › Supplementary Table 3.xlsx]

## Sheet: Sheet1
Supplementary Table S3. Characteristics of lung cancer patients with COVID-19.
Characteristic	Lung cancer (n=13)	Medium-term survivor(n=5)	Short-term survivor(n=8)	P value
Age , years	65(63-72)	65(63-67)	67.5(55.0-77.5)	0.941
Sex
Male	10(76.9%)	4(80.0%)	6(75.0%)	0.841
Female	3(23.1%)	1(20.0%)	2(25.0%)
Tumor stage				0.03
I/II/III	8(61.5%)	5(100.0%)	3(37.5%)
IV	5(38.5%)	0(0.0%)	5(62.5%)
History of prior anti-tumor treatment
Operation	7(53.8%)	5(100.0%)	2(25.0%)	0.011
Chemotherapy	6(46.2%)	2(40.0%)	4(50.0%)	0.735
EGFR-TKI (Target therapy)	2(15.4%)	0(0.0%)	2(25.0%)	0.243
Anti-angiogenesis therapy	1(7.7%)	0(0.0%)	1(12.5%)	0.429
Radiotherapy	2(15.4%)	1(20.0%)	1(12.5%)	0.726
Anti-tumor within the past 3 month				0.011
Yes	6(46.2%)	0(0.0%)	6(75.0%)
No	7(53.8%)	5(100.0%)	2(25.0%)
Comorbidities
Any	8(61.5%)	2(40.0%)	6(75.0%)	0.225
Hypertension	4(30.8%)	2(40.0%)	2(25.0%)	0.584
Diabetes	4(30.8%)	1(20.0%)	3(37.5%)	0.523
Chronic obstructive pulmonary disease	1(7.7%)	0(0.0%)	1(12.5%)	0.429
Coronary heart disease	1(7.7%)	0(0.0%)	1(12.5%)	0.429
Cerebrovascular disease	1(7.7%)	0(0.0%)	1(12.5%)	0.429
Chronic liver disease	3(23.1%)	1(20.0%)	2(25.0%)	0.841
Symptoms and signs
Fever	9(69.2%)	4(80.0%)	5(62.5%)	0.523
Chill	2(15.4%)	2(40.0%)	0(0.0%)	0.062
Cough	8(61.5%)	4(80.0%)	4(50.0%)	0.299
Fatigue	4(30.8%)	2(40.0%)	2(25.0%)	0.584
Shortness of breath	5(38.5%)	2(40.0%)	3(37.5%)	0.931
Chest tightness	3(23.1%)	2(40.0%)	1(12.5%)	0.271
Expectoration	3(23.1%)	1(20.0%)	2(25.0%)	0.841
Dyspnoea	2(15.4%)	1(20.0%)	1(12.5%)	0.726
Diarrhea	1(7.7%)	0(0.0%)	1(12.5%)	0.429
Myalgia	3(23.1%)	2(40.0%)	1(12.5%)	0.271
